# Supplementary material for: Experimental and computer study of the mechanism and identification of conditions for energy-efficient removal of moisture from materials under ultrasonic exposure
Source: PLoS One. 2024 May 31;19(5):e0302585. doi: 10.1371/journal.pone.0302585 (PMC11142529; doi:10.1371/journal.pone.0302585)
Supplement: S1 File — (XLSX) [file pone.0302585.s001.xlsx]

## Sheet: Fig7
	Sound pressure level at the disk axis, dB
		Values of the output power settings of the electronic generator
	Distance from the disk, mm	1	0.9	0.8	0.7	0.6	0.5	0.4
	20	156	154	151	147	136	125	116
	40	153	147	140	136	130	120	111
	60	157	151	148	142	132	122	113
	80	166	161	156	151	142	132	122
	100	169	162	153	146	134	123	113
	120	171	167	162	157	147	136	126
	140	173	168	162	158	148	138	128
	160	174	168	163	159	149	139	129
	180	176	171	166	162	152	141	132
	200	170	165	160	156	146	135	125
	Sound pressure level at the distance of 70 mm from the disk axis, dB
		Values of the output power settings of the electronic generator
	Distance from the disk, mm	1	0.9	0.8	0.7	0.6	0.5	0.4
	20	171	165	161	156	145	132	120
	40	172	166	162	158	147	138	126
	60	172	167	162	157	147	139	126
	80	171	165	158	153	141	131	117
	100	173	168	163	159	148	138	126
	120	171	165	161	156	146	137	125
	140	167	162	159	156	146	136	125
	160	172	168	163	159	148	138	127
	180	174	168	164	159	149	140	128
	200	172	166	162	157	147	138	126

## Sheet: Fig18
	withot US	150 dB	170 dB
t, min	W, kg/kg	W, kg/kg	W, kg/kg
0	0.191031	0.191031	0.191031
20	0.167713	0.166816	0.13722
40	0.147982	0.147085	0.106726
60	0.131839	0.130045	0.0887892
80	0.118386	0.116592	0.0780269
100	0.107623	0.104933	0.0690583
120	0.0977578	0.0959641	0.0609865
140	0.090583	0.0869955	0.0565022
160	0.0816143	0.0798206	0.0520179
180	0.0753363	0.0726457
200	0.0690583	0.0654709
220	0.0636771	0.0600897
240	0.0609865	0.0565022
260	0.0573991	0.0529148
280	0.0556054	0.0511211
300	0.0538117
320	0.0520179
340	0.0502242

## Sheet: Fig19
		t, min
	cube edge length, mm	without US	with US 170 dB
	10	190	100
	15	340	150
	20	510	270

## Sheet: Fig20-22
			W, kg/kg
			without US		140 dB		150 dB		160 dB		170 dB		175 dB
t, min
0				0.191031		0.191031		0.191031		0.191031		0.191031		0.191031
20				0.167713		0.167713		0.166816		0.147085		0.13722		0.131839
40				0.147982		0.147982		0.147085		0.116592		0.106726		0.101345
60				0.131839		0.131839		0.130045		0.0995516		0.0887892		0.0825112
80				0.118386		0.118386		0.116592		0.0869955		0.0762332		0.0717489
100				0.107623		0.107623		0.104933		0.07713		0.0672646		0.0627803
120				0.0986547		0.0977578		0.0959641		0.0681614		0.0591928		0.0547085
140				0.090583		0.0887892		0.0869955		0.0618834		0.0538117		0.0502242
160				0.0825112		0.0816143		0.0798206		0.0565022		0.0502242
180				0.0753363		0.0753363		0.0726457		0.0529148
200				0.0690583		0.0690583		0.0654709		0.0511211
220				0.0636771		0.0636771		0.0600897
240				0.0600897		0.0609865		0.0565022
260				0.0573991		0.0573991		0.0538117
280				0.0556054		0.0556054		0.0520179
300				0.0538117		0.0538117		0.0502242
320				0.0520179		0.0520179
340				0.0502242		0.0502242
			W, kg/kg	dW/dt	W, kg/kg	dW/dt	W, kg/kg	dW/dt	W, kg/kg	dW/dt	W, kg/kg	dW/dt	W, kg/kg	dW/dt
			0.179372	0.00116592	0.179372	0.00116592	0.178924	0.00121076	0.169058	0.00219731	0.164126	0.00269058	0.161435	0.00295964
			0.157848	0.000986547	0.157848	0.000986547	0.156951	0.000986547	0.131839	0.00152466	0.121973	0.00152466	0.116592	0.00152466
			0.13991	0.000807175	0.13991	0.000807175	0.138565	0.000852018	0.108072	0.000852018	0.0977578	0.000896861	0.0919283	0.000941704
			0.125112	0.000672646	0.125112	0.000672646	0.123318	0.000672646	0.0932735	0.000627803	0.0825112	0.000627803	0.07713	0.000538117
			0.113004	0.000538117	0.113004	0.000538117	0.110762	0.00058296	0.0820628	0.000493274	0.0717489	0.00044843	0.0672646	0.00044843
			0.103139	0.00044843	0.102691	0.000493274	0.100448	0.00044843	0.0726457	0.00044843	0.0632287	0.000403587	0.0587444	0.000403587
			0.0946188	0.000403587	0.0932735	0.00044843	0.0914798	0.00044843	0.0650224	0.000313901	0.0565022	0.000269058	0.0524664	0.000224215
			0.0865471	0.000403587	0.0852018	0.000358744	0.0834081	0.000358744	0.0591928	0.000269058	0.0520179	0.000179372
			0.0789238	0.000358744	0.0784753	0.000313901	0.0762332	0.000358744	0.0547085	0.000179372
			0.0721973	0.000313901	0.0721973	0.000313901	0.0690583	0.000358744	0.0520179	8.96861e-05
			0.0663677	0.000269058	0.0663677	0.000269058	0.0627803	0.000269058
			0.0618834	0.000179372	0.0623318	0.000134529	0.058296	0.000179372
			0.0587444	0.000134529	0.0591928	0.000179372	0.055157	0.000134529
			0.0565022	8.96861e-05	0.0565022	8.96861e-05	0.0529148	8.96861e-05
			0.0547085	8.96861e-05	0.0547085	8.96861e-05	0.0511211	8.96861e-05
			0.0529148	8.96861e-05	0.0529148	8.96861e-05
			0.051	8.96861e-05	0.0511211	8.96861e-05
	L, dB	dW/dt, min^-1
		W>0.096 kg/kg	W<0.096 kg/kg
	130	0.000769806	0.000220139
	140	0.00077728	0.000216062
	150	0.000792227	0.000254111
	160	0.00130045	0.000298954
	170	0.00170404	0.00038565
	175	0.00180867	0.000403587

## Sheet: Fig23
	without US	with US	without US	with US
t, min	W, kg/kg
0	6.53433	6.53219	6.53433	6.51073
20	5.89485	5.43777	5.86695	5.39485
40	5.34335	4.5794	5.30901	4.49356
60	4.87339	3.8927	4.85837	3.78541
80	4.41845	3.35622	4.42918	3.22747
100	3.99142	2.86266	3.97854	2.69099
120	3.5794	2.41202	3.57082	2.2618
140	3.23605	2.04721	3.20601	1.91845
160	2.94206	1.70386	2.90558	1.57511
180	2.67167	1.42489	2.64807	1.29614
200	2.42489	1.18884	2.41202	1.03863
220	2.19528	1.01717	2.21888
240	1.99785		2.00429
260	1.79828		1.81116
280	1.63519		1.65021
300	1.47639		1.48927
320	1.34549		1.36052
340	1.21459		1.23176
360	1.10944		1.103
380	1.01931		1.01717
